# Supplementary material for: Cochlear Implantation in Down Syndrome: Functional Outcomes, Challenges, and Management Strategies
Source: Audiol Res. 2026 Mar 9;16(2):44. doi: 10.3390/audiolres16020044 (PMC13010643; doi:10.3390/audiolres16020044)
Supplement: Supplementary file 1 [file audiolres-16-00044-s001.zip]

Archive with 2 entries (2 files):
- Supplementary Figures S1and S2 Risk of Bias 02032026.pdf
- Supplementary Table S1.pdf
